# Supplementary material for: A novel MADM model integrating hybrid information for evaluating the development prospects of urban new energy vehicles
Source: PLoS One. 2025 Jan 28;20(1):e0314026. doi: 10.1371/journal.pone.0314026 (PMC11774400; doi:10.1371/journal.pone.0314026)
Supplement: S1 Data — (XLSX) [file pone.0314026.s001.xlsx]

## Sheet: Sheet1
Urban New Energy Vehicle Development Prospect Indicator Data Table
		Economics and Marketing					Government Policy Support					Social and Infrastructure					Technology and Innovation		Environment and Climate
No.	City	Per Capita Income (Ten Thousand Yuan/Person)	Total GDP (Trillion Yuan)	Population Size (Ten Thousand People)	Market Penetration Rate	New Energy Production Penetration Rate	Car Purchase Subsidy	Individual License Plate Success Rate	Number of New Energy Vehicle Licenses	License Restrictions	Green Finance Index	Number of New Energy Vehicle Service Outlets	Number of Battery Swap and Charging Stations	Traffic Congestion Index	Urban Rail Transit Operating Mileage (Kilometers)	Passenger Volume (Ten Thousand Person-Trips)	R&D Investment (Billion Yuan)	Urban Innovation Index	Annual Number of Air Pollution Days (Days)	Carbon Emissions (Hundred Million Tons)	Number of Days with Daily Average Temperature ≤0°C Within a Year (Days)
A1	Harbin	2.83	0.55	939.5	0.074	0.0597	Rating Based on Local Subsidy Policies		No Restrictions	No Restrictions	0.632772	14	20	1.802	82.1	28128.3	153.2	0.1863	53	0.63	135
A2	Beijing	7.74	4.15	2184.3	0.3073	0.3752		0.00117	70000	Restrictions on Fuel Vehicles, Restrictions on Electric Vehicles	0.45512	51	161	2.088	836	345160	2843.3	0.7312	78	8.21	80
A3	Tianjin	4.9	1.61	1363	0.3205	0.0709		Approximately 0.75%	No Restrictions	Restrictions on Fuel Vehicles, No Restrictions on Electric Vehicles	0.29381	43	50	1.63	298.3	57143.9	568.7	0.3257	96	4.87	68
A4	Zhengzhou	4.1	1.29	1282.8	0.2942	0.135			No Restrictions	No Restrictions	0.27048	50	63	1.577	277.7	58320.8	344.72	0.2444	140	0.25	11
A5	Xi'an	4.02	1.15	1299.6	0.2928	0.7155			No Restrictions	No Restrictions	0.497364	38	76	1.749	294	128794	601.08	0.315	173	0.47	17
A6	Shanghai	7.96	4.47	2475	0.4784	0.5968		Only by Auction. The Success Rate is Approximately 17%	No Restrictions	Restrictions on Fuel Vehicles, No Restrictions on Electric Vehicles	0.63175	72	180	1.93	825	366108	1981.6	0.5733	46	11.05	1
A7	Wuhan	5.84	1.89	1373.9	0.2669	0.2169			No Restrictions	No Restrictions	0.449484	44	75	1.945	529.6	135289	432.45	0.371	69	0.43	2
A8	Chongqing	3.57	2.91	3213.3	0.2951	0.2158			No Restrictions	No Restrictions	0.4549	41	93	1.966	494.6	132624	686.6	0.2581	31	8.36	0
A9	Chengdu	4.79	2.08	2126.8	0.3225	0.1502			No Restrictions	No Restrictions	0.318108	56	108	1.7	601.7	212190	733.3	0.3038	83	0.31	0
A10	Guangzhou	7.14	2.88	1873.4	0.3433	0.4876		Approximately 0.64%	No Restrictions	Restrictions on Fuel Vehicles, No Restrictions on Electric Vehicles	0.650916	50	129	1.965	641.5	307297	988.36	0.4517	58	0.73	0
Data Sources and Explanation:
1. Peak Commuting Congestion Index: The ratio of actual travel time to free-flow travel time during peak hours on weekdays, representing urban traffic congestion. Morning peak: 7:00-9:00; Evening peak: 17:00-19:00.
2. Source of Urban Congestion Data: Baidu Maps 'China Urban Transportation Report, Q3 2023'
3. Source of Rail Transit Operating Data: Ministry of Transport of the People's Republic of China
4. Data on infrastructure construction is sourced from Baidu Maps search results. NIO's battery swap stations and Tesla's charging stations represent two typical energy solutions for new energy vehicles.
5. The penetration rate in Shanghai is sourced from the China Passenger Car Association's data, 'Shanghai Automotive Market Analysis, December 2023.' This data likely reflects transaction volume, not license registration volume.
6. Source of 2022 New Energy Vehicle Sales Penetration Rate: Gasgoo Automotive Research Report, except for Harbin (Harbin data is sourced from Baidu 'Harbin Vehicle Sales').
7. Source of Green Finance Data: Wind Database
8. Source of R&D Investment: National Bureau of Statistics of China
9. Source of Urban Innovation Index: 'China Urban Technological Innovation Development Report (2022)'
10. Source of Annual Number of Air Pollution Days: China Meteorological Data Service Center
11. Source of Temperature Data: China Meteorological Data Service Center
12. Carbon emission data reference: [1] Wu Jianxin, Guo Zhiyong. (2016). Convergence analysis of China’s carbon emissions based on the continuous dynamic distribution method. Statistical Research (01), 54-60. doi:10.19343/j.cnki.11-1302/c.2016.01.008. Calculated based on district heating data for each city provided by the '2022 China Urban Construction Statistical Yearbook.'
13. The remaining data are primarily sourced from statistical yearbooks, statistical bulletins, and government websites of various Chinese cities.
